# Supplementary material for: Concurrent preoperative chemotherapy and three-dimensional conformal radiotherapy followed by surgery for oral squamous cell carcinoma: a retrospective analysis of 104 cases
Source: Oncotarget. 2017 Apr 21;8(43):75557–67. doi: 10.18632/oncotarget.17363 (PMC5650445; doi:10.18632/oncotarget.17363)
Supplement: Supplementary file 2 [file oncotarget-08-75557-s002.xlsx]

## Sheet: Sheet1
Supplementary Table 1. Clinical characteristics and curative effect of the 104 patients.
Patient number	Gender	Age	Site	Differentiation	Clinical stage	Curative effect
		（Years old）
1	male	43	Tongue	Well-differentiated	T2N1	CR
2	female	52	Tongue	Well-differentiated	T3N2	CR
3	female	34	Tongue	Well-differentiated	T2N2	CR
4	male	68	Tongue	Well-differentiated	T3N1	CR
5	female	49	Tongue	Well-differentiated	T2N1	CR
6	male	63	Tongue	Well-differentiated	T4N2	CR
7	male	46	Tongue	Well-differentiated	T3N1	CR
8	female	56	Tongue	Well-differentiated	T2N3	CR
9	male	59	Tongue	Well-differentiated	T2N3	CR
10	female	43	Tongue	Well-differentiated	T4N2	CR
11	male	77	Tongue	Well-differentiated	T3N1	CR
12	female	29	Tongue	Well-differentiated	T2N3	CR
13	female	76	Tongue	Well-differentiated	T4N2	CR
14	female	60	Tongue	Well-differentiated	T2N3	CR
15	male	69	Tongue	Well-differentiated	T3N1	CR
16	female	59	Tongue	Well-differentiated	T2N2	CR
17	female	38	Tongue	Well-differentiated	T4N3	CR
18	male	60	Tongue	Well-differentiated	T2N2	CR
19	female	55	Tongue	Well-differentiated	T3N2	PR
20	female	50	Tongue	Moderately differentiated	T2N1	PR
21	male	34	Tongue	Moderately differentiated	T2N1	PR
22	female	62	Tongue	Moderately differentiated	T4N2	PR
23	female	77	Tongue	Moderately differentiated	T2N1	PR
24	male	59	Tongue	Moderately differentiated	T2N2	PR
25	male	74	Tongue	Moderately differentiated	T3N1	PR
26	male	63	Tongue	Moderately differentiated	T3N2	PR
27	female	59	Tongue	Moderately differentiated	T3N3	PR
28	female	66	Tongue	Poorly differentiated	T3N2	PR
29	male	43	Tongue	Poorly differentiated	T3N1	PR
30	female	48	Tongue	Poorly differentiated	T2N2	PR
31	male	65	Tongue	Poorly differentiated	T2N3	PR
32	female	37	Tongue	Poorly differentiated	T2N1	PR
33	female	80	Tongue	Poorly differentiated	T3N2	PR
34	female	48	Tongue	Poorly differentiated	T3N1	PR
35	male	41	Tongue	Poorly differentiated	T4N2	PR
36	female	35	Tongue	Poorly differentiated	T2N1	PR
37	male	77	Tongue	Poorly differentiated	T4N1	PR
38	female	45	Tongue	Poorly differentiated	T2N3	PR
39	female	52	Tongue	Poorly differentiated	T3N1	PR
40	female	60	Tongue	Poorly differentiated	T2N3	PR
41	male	59	Tongue	Undifferentiated	T3N1	PR
42	female	66	Tongue	Undifferentiated	T2N2	NR
43	female	54	Cheek	Well-differentiated	T2N1	CR
44	female	67	Cheek	Well-differentiated	T3N2	CR
45	female	75	Cheek	Well-differentiated	T2N1	CR
46	male	33	Cheek	Well-differentiated	T4N2	CR
47	female	47	Cheek	Well-differentiated	T2N1	CR
48	female	49	Cheek	Well-differentiated	T2N1	CR
49	female	44	Cheek	Well-differentiated	T3N3	CR
50	female	55	Cheek	Well-differentiated	T2N1	PR
51	female	41	Cheek	Well-differentiated	T3N2	PR
52	male	40	Cheek	Well-differentiated	T2N2	PR
53	female	36	Cheek	Well-differentiated	T3N2	PR
54	female	63	Cheek	Well-differentiated	T4N1	PR
55	male	28	Cheek	Well-differentiated	T2N1	PR
56	male	57	Cheek	Moderately differentiated	T3N2	PR
57	female	37	Cheek	Moderately differentiated	T2N2	PR
58	male	80	Cheek	Moderately differentiated	T2N1	PR
59	female	32	Cheek	Moderately differentiated	T3N2	PR
60	male	42	Cheek	Moderately differentiated	T2N1	PR
61	male	21	Cheek	Moderately differentiated	T2N3	PR
62	male	53	Cheek	Moderately differentiated	T3N2	PR
63	male	71	Cheek	Poorly differentiated	T4N1	CR
64	female	56	Cheek	Poorly differentiated	T2N1	CR
65	female	78	Cheek	Poorly differentiated	T2N2	CR
66	female	49	Gingiva	Well-differentiated	T2N1	PR
67	female	49	Gingiva	Well-differentiated	T3N3	PR
68	male	67	Gingiva	Well-differentiated	T2N2	PR
69	female	55	Gingiva	Well-differentiated	T2N1	PR
70	female	34	Gingiva	Well-differentiated	T3N3	PR
71	female	29	Gingiva	Well-differentiated	T3N1	PR
72	male	46	Gingiva	Well-differentiated	T2N1	PR
73	female	43	Gingiva	Well-differentiated	T3N2	PR
74	male	65	Gingiva	Well-differentiated	T2N3	PR
75	female	73	Gingiva	Well-differentiated	T3N2	PR
76	female	66	Gingiva	Well-differentiated	T4N1	PR
77	male	26	Gingiva	Well-differentiated	T3N2	PR
78	female	49	Gingiva	Moderately differentiated	T2N1	PR
79	male	45	Gingiva	Moderately differentiated	T4N1	PR
80	male	66	Gingiva	Moderately differentiated	T3N2	PR
81	male	37	Gingiva	Moderately differentiated	T3N1	CR
82	female	52	Gingiva	Moderately differentiated	T2N2	CR
83	male	79	Gingiva	Moderately differentiated	T2N1	CR
84	female	66	Gingiva	Moderately differentiated	T4N2	CR
85	female	76	Gingiva	Moderately differentiated	T2N1	CR
86	male	41	Gingiva	Moderately differentiated	T3N1	CR
87	female	88	Gingiva	Moderately differentiated	T3N3	CR
88	female	28	Gingiva	Moderately differentiated	T2N1	CR
89	female	47	Gingiva	Moderately differentiated	T4N2	CR
90	male	75	Gingiva	Moderately differentiated	T2N2	CR
91	male	45	Gingiva	Moderately differentiated	T3N1	CR
92	female	52	Gingiva	Poorly differentiated	T4N2	PR
93	female	34	Gingiva	Poorly differentiated	T2N1	PR
94	male	35	Mouth floor	Well-differentiated	T4N3	PR
95	male	58	Mouth floor	Well-differentiated	T3N1	PR
96	female	64	Mouth floor	Well-differentiated	T2N2	PR
97	female	33	Mouth floor	Well-differentiated	T2N3	PR
98	female	69	Mouth floor	Well-differentiated	T3N1	PR
99	male	48	Mouth floor	Moderately differentiated	T2N2	CR
100	female	49	Mouth floor	Moderately differentiated	T3N2	CR
101	male	32	Mouth floor	Moderately differentiated	T3N1	PR
102	female	45	Mouth floor	Poorly differentiated	T2N1	PR
103	male	73	Mouth floor	Poorly differentiated	T3N2	NR
104	male	28	Mouth floor	Undifferentiated	T2N1	PR
