# Supplementary material for: Concurrent preoperative chemotherapy and three-dimensional conformal radiotherapy followed by surgery for oral squamous cell carcinoma: a retrospective analysis of 104 cases
Source: Oncotarget. 2017 Apr 21;8(43):75557–67. doi: 10.18632/oncotarget.17363 (PMC5650445; doi:10.18632/oncotarget.17363)
Supplement: Supplementary file 3 [file oncotarget-08-75557-s003.xlsx]

## Sheet: Sheet1
Supplementary Table 2. Chemotherapy toxicity and side effects of the 104 patients.
Patient number	Gender	Age	Chemotherapy toxicity and side effects
		（Years old）	Hematopoietic system			Gastrointestinal tract			Renal		Liver	Alopecia	Fever	Peripheral neuritis
			HB	WBC	PLT	Nausea and vomiting	Diarrhea	Stomatitis	CR	BUN	ALT
1	male	43										Ⅱ	Ⅰ
2	female	52				Ⅰ
3	female	34					Ⅰ					Ⅰ
4	male	68		Ⅰ	Ⅱ			Ⅱ
5	female	49										Ⅰ	Ⅰ
6	male	63	Ⅰ			Ⅰ				Ⅰ		Ⅲ
7	male	46			Ⅰ			Ⅰ
8	female	56									Ⅰ	Ⅰ
9	male	59		Ⅱ		Ⅱ	Ⅱ					Ⅱ
10	female	43											Ⅰ
11	male	77		Ⅲ					Ⅰ			Ⅰ
12	female	29
13	female	76		Ⅳ		Ⅰ						Ⅱ	Ⅲ
14	female	60
15	male	69	Ⅰ									Ⅰ
16	female	59			Ⅰ
17	female	38						Ⅰ				Ⅲ	Ⅰ
18	male	60		Ⅱ								Ⅰ
19	female	55										Ⅱ
20	female	50				Ⅰ
21	male	34										Ⅲ
22	female	62		Ⅰ	Ⅱ							Ⅰ		Ⅰ
23	female	77					Ⅱ
24	male	59			Ⅰ	Ⅱ		Ⅰ					Ⅲ
25	male	74
26	male	63		Ⅰ		Ⅰ						Ⅰ
27	female	59
28	female	66		Ⅱ	Ⅱ		Ⅰ	Ⅱ				Ⅱ
29	male	43
30	female	48										Ⅰ		Ⅱ
31	male	65		Ⅰ	Ⅲ	Ⅱ				Ⅰ
32	female	37										Ⅲ
33	female	80		Ⅳ		Ⅳ						Ⅰ
34	female	48						Ⅰ
35	male	41
36	female	35										Ⅰ
37	male	77			Ⅲ	Ⅱ
38	female	45										Ⅱ
39	female	52											Ⅰ
40	female	60			Ⅰ
41	male	59		Ⅰ		Ⅰ						Ⅰ
42	female	66		Ⅰ									Ⅱ
43	female	54				Ⅱ	Ⅱ
44	female	67			Ⅱ							Ⅲ
45	female	75		Ⅲ				Ⅰ
46	male	33											Ⅰ
47	female	47										Ⅰ
48	female	49				Ⅰ						Ⅱ
49	female	44
50	female	55		Ⅱ				Ⅱ						Ⅰ
51	female	41									Ⅱ	Ⅱ
52	male	40											Ⅰ
53	female	36										Ⅰ
54	female	63		Ⅱ	Ⅰ							Ⅱ
55	male	28
56	male	57		Ⅰ		Ⅰ						Ⅲ
57	female	37										Ⅰ
58	male	80	Ⅱ		Ⅱ	Ⅳ					Ⅰ
59	female	32										Ⅳ
60	male	42										Ⅰ	Ⅱ
61	male	21										Ⅱ
62	male	53		Ⅰ
63	male	71										Ⅱ
64	female	56				Ⅱ
65	female	78	Ⅱ		Ⅱ							Ⅰ		Ⅰ
66	female	49
67	female	49
68	male	67		Ⅱ	Ⅰ							Ⅰ
69	female	55										Ⅲ
70	female	34
71	female	29										Ⅱ
72	male	46										Ⅰ	Ⅰ
73	female	43
74	male	65		Ⅱ		Ⅲ						Ⅳ
75	female	73										Ⅰ
76	female	66		Ⅰ	Ⅱ
77	male	26				Ⅳ						Ⅲ
78	female	49
79	male	45										Ⅱ
80	male	66		Ⅰ		Ⅲ					Ⅰ
81	male	37										Ⅰ
82	female	52
83	male	79		Ⅱ			Ⅱ					Ⅱ	Ⅱ
84	female	66			Ⅲ							Ⅲ
85	female	76
86	male	41										Ⅰ
87	female	88		Ⅰ	Ⅱ					Ⅰ
88	female	28										Ⅱ
89	female	47											Ⅱ
90	male	75		Ⅱ	Ⅲ	Ⅲ					Ⅱ	Ⅰ
91	male	45										Ⅲ
92	female	52
93	female	34										Ⅰ
94	male	35										Ⅱ		Ⅰ
95	male	58
96	female	64		Ⅰ	Ⅱ	Ⅲ						Ⅲ
97	female	33											Ⅲ
98	female	69										Ⅰ
99	male	48										Ⅲ
100	female	49
101	male	32										Ⅱ
102	female	45										Ⅰ
103	male	73				Ⅲ
104	male	28
