# Supplementary material for: Concurrent preoperative chemotherapy and three-dimensional conformal radiotherapy followed by surgery for oral squamous cell carcinoma: a retrospective analysis of 104 cases
Source: Oncotarget. 2017 Apr 21;8(43):75557–67. doi: 10.18632/oncotarget.17363 (PMC5650445; doi:10.18632/oncotarget.17363)
Supplement: Supplementary file 4 [file oncotarget-08-75557-s004.xlsx]

## Sheet: Sheet1
Supplementary Table 3. Radiotherapy complications of 104 patients
Patient number	Gender	Age	Radiotherapy complications
		（Years old）	Oral local reaction					Gastrointestinal tract		Dermal reaction						Psychic reaction	Limitation of mouth opening	Radioactive osteomyelitis	Masticatory function
			Redness, swelling	Ulcers,pain	Dry mouth	Bacterial, fungal infections	Bleeding gums, bad breath	Nausea and vomiting	Loss of appetite	Swelling and itching	Damage, ulceration	Desquamation	Dry	Complexion blacken, darken,	Necrosis	Anxiety, fear
														pigmentary cirrhosis
1	male	43	Ⅰ	Ⅰ	Ⅰ			Ⅰ		Ⅰ	Ⅰ	Ⅰ	Ⅰ	Ⅰ
2	female	52	Ⅰ	Ⅰ	Ⅰ		Ⅰ		Ⅰ	Ⅱ	Ⅱ		Ⅱ	Ⅱ
3	female	34			Ⅰ					Ⅰ	Ⅰ	Ⅰ	Ⅰ	Ⅲ
4	male	68	Ⅰ	Ⅰ	Ⅱ	Ⅱ	Ⅰ		Ⅰ		Ⅱ	Ⅱ	Ⅱ	Ⅰ
5	female	49		Ⅰ	Ⅰ					Ⅰ		Ⅲ	Ⅰ	Ⅱ
6	male	63	Ⅱ	Ⅱ	Ⅱ	Ⅱ	Ⅰ	Ⅰ	Ⅰ	Ⅱ	Ⅰ	Ⅰ	Ⅲ	Ⅰ
7	male	46	Ⅰ		Ⅰ	Ⅰ						Ⅱ		Ⅲ
8	female	56	Ⅱ	Ⅲ	Ⅱ		Ⅱ	Ⅰ	Ⅰ	Ⅰ	Ⅱ	Ⅲ	Ⅰ	Ⅱ		Ⅰ		Ⅰ
9	male	59	Ⅰ	Ⅰ	Ⅰ				Ⅰ		Ⅱ	Ⅰ	Ⅲ
10	female	43		Ⅰ	Ⅰ		Ⅰ			Ⅰ	Ⅰ	Ⅱ	Ⅱ	Ⅰ
11	male	77	Ⅱ		Ⅰ	Ⅰ	Ⅲ		Ⅲ	Ⅲ	Ⅰ	Ⅰ	Ⅰ		Ⅰ	Ⅱ		Ⅱ
12	female	29								Ⅰ		Ⅲ	Ⅱ	Ⅱ
13	female	76	Ⅲ	Ⅲ	Ⅰ		Ⅱ	Ⅰ	Ⅲ	Ⅱ	Ⅰ	Ⅰ	Ⅲ	Ⅲ
14	female	60	Ⅰ		Ⅰ				Ⅱ	Ⅰ	Ⅱ	Ⅱ	Ⅰ	Ⅰ
15	male	69	Ⅱ	Ⅱ	Ⅰ		Ⅲ			Ⅲ	Ⅰ	Ⅰ
16	female	59	Ⅲ		Ⅱ				Ⅰ	Ⅰ	Ⅱ	Ⅲ	Ⅱ	Ⅱ
17	female	38		Ⅰ	Ⅰ					Ⅱ		Ⅰ	Ⅰ	Ⅰ
18	male	60	Ⅰ	Ⅲ	Ⅱ	Ⅱ	Ⅰ		Ⅲ	Ⅱ	Ⅱ	Ⅱ	Ⅲ
19	female	55	Ⅰ		Ⅰ	Ⅰ			Ⅰ	Ⅰ	Ⅱ	Ⅰ	Ⅰ	Ⅱ
20	female	50			Ⅰ				Ⅰ	Ⅰ	Ⅱ	Ⅰ	Ⅱ	Ⅰ
21	male	34										Ⅱ	Ⅰ
22	female	62	Ⅰ	Ⅰ	Ⅰ		Ⅲ	Ⅰ	Ⅱ	Ⅰ	Ⅲ	Ⅲ	Ⅲ	Ⅰ
23	female	77	Ⅲ	Ⅳ	Ⅱ	Ⅱ	Ⅱ		Ⅲ	Ⅱ	Ⅰ	Ⅰ	Ⅰ			Ⅰ		Ⅰ
24	male	59			Ⅱ				Ⅰ	Ⅰ		Ⅱ	Ⅲ	Ⅲ
25	male	74	Ⅲ	Ⅲ	Ⅰ	Ⅲ	Ⅱ	Ⅰ	Ⅲ	Ⅰ	Ⅲ	Ⅰ	Ⅰ	Ⅱ
26	male	63	Ⅰ		Ⅱ		Ⅲ		Ⅰ	Ⅱ	Ⅱ	Ⅱ	Ⅲ
27	female	59	Ⅰ		Ⅰ							Ⅲ	Ⅱ	Ⅰ
28	female	66	Ⅱ	Ⅱ	Ⅰ	Ⅰ	Ⅰ		Ⅰ	Ⅰ	Ⅱ	Ⅰ	Ⅰ
29	male	43								Ⅱ	Ⅰ	Ⅱ	Ⅱ	Ⅰ
30	female	48		Ⅰ	Ⅰ				Ⅱ	Ⅰ	Ⅱ	Ⅰ	Ⅲ
31	male	65	Ⅰ		Ⅰ		Ⅲ		Ⅰ	Ⅱ		Ⅱ	Ⅰ	Ⅱ
32	female	37			Ⅰ								Ⅲ
33	female	80	Ⅲ	Ⅲ	Ⅱ	Ⅱ	Ⅱ	Ⅱ	Ⅳ	Ⅰ	Ⅰ	Ⅰ	Ⅰ	Ⅰ		Ⅱ	Ⅱ	Ⅱ
34	female	48	Ⅰ		Ⅰ					Ⅰ		Ⅰ	Ⅲ	Ⅱ
35	male	41								Ⅱ	Ⅱ	Ⅱ	Ⅱ	Ⅰ
36	female	35	Ⅰ		Ⅰ					Ⅰ		Ⅲ		Ⅱ
37	male	77		Ⅳ	Ⅰ		Ⅲ	Ⅰ	Ⅳ	Ⅰ	Ⅰ	Ⅰ	Ⅰ	Ⅰ				Ⅰ
38	female	45	Ⅰ	Ⅰ	Ⅰ				Ⅰ	Ⅰ		Ⅲ	Ⅱ	Ⅱ
39	female	52			Ⅱ				Ⅰ	Ⅱ	Ⅱ	Ⅱ	Ⅲ	Ⅲ
40	female	60	Ⅰ		Ⅰ	Ⅰ	Ⅰ		Ⅱ	Ⅰ	Ⅲ	Ⅲ	Ⅱ	Ⅰ
41	male	59										Ⅰ	Ⅰ
42	female	66	Ⅱ	Ⅱ	Ⅰ		Ⅲ	Ⅰ	Ⅳ	Ⅰ			Ⅲ	Ⅰ				Ⅱ
43	female	54		Ⅰ	Ⅰ				Ⅰ	Ⅱ	Ⅱ	Ⅰ	Ⅲ	Ⅰ
44	female	67	Ⅰ	Ⅳ	Ⅰ	Ⅱ	Ⅰ		Ⅱ			Ⅱ		Ⅱ
45	female	75	Ⅱ		Ⅰ		Ⅱ		Ⅲ	Ⅰ	Ⅰ	Ⅲ	Ⅲ	Ⅱ
46	male	33								Ⅱ	Ⅱ	Ⅰ	Ⅰ	Ⅰ
47	female	47	Ⅰ		Ⅰ							Ⅲ	Ⅲ	Ⅱ
48	female	49	Ⅰ	Ⅰ	Ⅰ		Ⅰ			Ⅰ	Ⅱ	Ⅰ	Ⅰ	Ⅰ
49	female	44										Ⅱ	Ⅱ	Ⅰ
50	female	55	Ⅰ		Ⅰ				Ⅰ	Ⅱ	Ⅱ	Ⅰ	Ⅲ	Ⅱ
51	female	41								Ⅰ	Ⅱ	Ⅰ	Ⅲ	Ⅱ
52	male	40	Ⅰ		Ⅰ							Ⅱ	Ⅱ	Ⅰ
53	female	36								Ⅰ		Ⅲ		Ⅰ
54	female	63	Ⅱ	Ⅰ	Ⅰ		Ⅰ	Ⅰ	Ⅰ	Ⅱ	Ⅱ	Ⅰ	Ⅰ	Ⅱ
55	male	28										Ⅱ		Ⅲ	Ⅱ
56	male	57	Ⅰ	Ⅰ	Ⅰ		Ⅲ		Ⅱ	Ⅰ	Ⅱ	Ⅰ	Ⅱ	Ⅰ
57	female	37								Ⅲ		Ⅱ		Ⅱ
58	male	80	Ⅲ	Ⅲ	Ⅰ	Ⅲ	Ⅱ	Ⅱ	Ⅲ	Ⅰ	Ⅰ	Ⅰ	Ⅰ	Ⅰ	Ⅰ
59	female	32	Ⅰ	Ⅰ	Ⅰ					Ⅰ	Ⅱ	Ⅲ	Ⅲ
60	male	42			Ⅰ							Ⅰ
61	male	21								Ⅰ			Ⅲ	Ⅰ
62	male	53	Ⅰ	Ⅰ	Ⅰ				Ⅰ	Ⅰ	Ⅱ	Ⅰ	Ⅰ		Ⅱ
63	male	71					Ⅲ		Ⅱ	Ⅱ	Ⅰ	Ⅲ		Ⅱ
64	female	56	Ⅰ		Ⅰ		Ⅰ		Ⅱ	Ⅱ	Ⅰ	Ⅱ	Ⅱ	Ⅰ
65	female	78	Ⅲ	Ⅲ	Ⅱ	Ⅰ	Ⅱ	Ⅰ		Ⅰ		Ⅳ	Ⅲ	Ⅲ		Ⅱ	Ⅰ
66	female	49			Ⅰ					Ⅱ	Ⅱ	Ⅰ	Ⅰ	Ⅰ
67	female	49	Ⅰ							Ⅰ		Ⅰ	Ⅲ	Ⅰ
68	male	67		Ⅰ	Ⅰ	Ⅱ	Ⅱ		Ⅰ	Ⅰ		Ⅱ	Ⅲ
69	female	55	Ⅰ	Ⅱ	Ⅰ					Ⅱ	Ⅱ	Ⅰ	Ⅰ	Ⅰ
70	female	34								Ⅰ		Ⅲ	Ⅲ
71	female	29							Ⅱ	Ⅱ	Ⅰ	Ⅰ	Ⅲ	Ⅰ
72	male	46							Ⅰ	Ⅰ	Ⅱ	Ⅱ	Ⅰ	Ⅱ	Ⅱ				Ⅰ
73	female	43	Ⅰ	Ⅰ	Ⅰ		Ⅰ			Ⅰ		Ⅲ		Ⅱ
74	male	65		Ⅲ	Ⅱ	Ⅰ				Ⅱ	Ⅱ	Ⅰ	Ⅰ	Ⅰ
75	female	73	Ⅲ		Ⅰ		Ⅰ	Ⅰ	Ⅱ	Ⅰ		Ⅲ	Ⅱ	Ⅰ
76	female	66	Ⅰ	Ⅲ	Ⅰ	Ⅰ	Ⅲ		Ⅲ	Ⅱ	Ⅰ	Ⅲ	Ⅲ
77	male	26							Ⅰ	Ⅱ	Ⅲ	Ⅰ	Ⅰ
78	female	49	Ⅰ	Ⅰ	Ⅰ		Ⅰ			Ⅰ		Ⅲ	Ⅲ	Ⅲ
79	male	45								Ⅱ		Ⅰ	Ⅱ	Ⅰ
80	male	66	Ⅱ		Ⅰ		Ⅰ	Ⅰ	Ⅱ	Ⅱ	Ⅱ	Ⅱ	Ⅱ						Ⅱ
81	male	37								Ⅰ			Ⅲ	Ⅱ
82	female	52	Ⅰ		Ⅰ		Ⅰ		Ⅱ	Ⅱ	Ⅰ	Ⅱ	Ⅲ	Ⅱ
83	male	79			Ⅱ		Ⅱ		Ⅳ	Ⅰ	Ⅲ	Ⅰ	Ⅰ			Ⅲ
84	female	66	Ⅰ	Ⅱ	Ⅰ				Ⅰ	Ⅲ	Ⅱ	Ⅳ
85	female	76	Ⅱ		Ⅱ	Ⅰ		Ⅰ	Ⅲ	Ⅰ	Ⅰ	Ⅲ	Ⅱ	Ⅰ			Ⅰ
86	male	41		Ⅰ	Ⅰ		Ⅰ			Ⅱ		Ⅱ	Ⅲ	Ⅱ
87	female	88	Ⅰ		Ⅰ	Ⅰ				Ⅱ	Ⅱ	Ⅰ	Ⅰ
88	female	28								Ⅰ		Ⅲ	Ⅲ
89	female	47	Ⅰ	Ⅰ	Ⅰ		Ⅰ			Ⅰ		Ⅱ	Ⅱ	Ⅰ
90	male	75		Ⅲ	Ⅱ		Ⅱ		Ⅳ	Ⅱ	Ⅱ	Ⅰ	Ⅰ	Ⅰ		Ⅱ
91	male	45	Ⅰ		Ⅰ					Ⅰ
92	female	52			Ⅰ				Ⅰ			Ⅱ	Ⅱ	Ⅰ
93	female	34			Ⅰ					Ⅰ	Ⅱ	Ⅰ	Ⅰ	Ⅰ
94	male	35			Ⅰ					Ⅱ		Ⅲ		Ⅲ
95	male	58	Ⅰ	Ⅰ	Ⅰ		Ⅰ		Ⅰ	Ⅱ		Ⅲ	Ⅱ	Ⅰ
96	female	64	Ⅱ		Ⅰ				Ⅱ	Ⅱ	Ⅰ	Ⅰ	Ⅲ	Ⅱ
97	female	33	Ⅰ		Ⅰ
98	female	69	Ⅲ	Ⅳ	Ⅱ	Ⅰ	Ⅰ		Ⅰ			Ⅱ	Ⅰ
99	male	48								Ⅱ	Ⅱ	Ⅰ
100	female	49	Ⅰ	Ⅰ	Ⅰ		Ⅰ
101	male	32			Ⅱ	Ⅰ						Ⅰ	Ⅰ	Ⅰ
102	female	45			Ⅰ					Ⅱ
103	male	73	Ⅱ	Ⅲ	Ⅰ		Ⅰ		Ⅲ		Ⅰ	Ⅰ			Ⅰ
104	male	28			Ⅰ
