# Supplementary material for: Concurrent preoperative chemotherapy and three-dimensional conformal radiotherapy followed by surgery for oral squamous cell carcinoma: a retrospective analysis of 104 cases
Source: Oncotarget. 2017 Apr 21;8(43):75557–67. doi: 10.18632/oncotarget.17363 (PMC5650445; doi:10.18632/oncotarget.17363)
Supplement: Supplementary file 5 [file oncotarget-08-75557-s005.xlsx]

## Sheet: Sheet1
Supplementary Table 4. The follow-up duration, time for local recurrence, distant metastasis and postoperative survival of all 104 cases
	Gender	Age（years）	Follow-up duration（months）	Time point for local recurrence（months）	Time point for distant metastasis（months）	Time point for postoperative survival（months）
Patient number
1	male	43	60
2	female	52	60
3	female	34	60
4	male	68	60
5	female	49	60
6	male	63	60		24
7	male	46	60
8	female	56	60
9	male	59	60
10	female	43	60
11	male	77	60
12	female	29	60
13	female	76	60	6
14	female	60	60
15	male	69	60
16	female	59	60
17	female	38	60
18	male	60	60
19	female	55	60
20	female	50	60
21	male	34	60
22	female	62	60
23	female	77	60
24	male	59	60
25	male	74	12			12
26	male	63	60
27	female	59	60
28	female	66	60
29	male	43	60
30	female	48	60
31	male	65	60
32	female	37	60
33	female	80	36	24		36
34	female	48	60
35	male	41	60
36	female	35	60
37	male	77	60
38	female	45	60
39	female	52	60
40	female	60	60
41	male	59	60
42	female	66	60		12
43	female	54	60
44	female	67	60
45	female	75	60
46	male	33	60
47	female	47	60
48	female	49	60
49	female	44	60
50	female	55	60
51	female	41	60
52	male	40	60
53	female	36	60
54	female	63	60
55	male	28	60
56	male	57	48			48
57	female	37	60
58	male	80	12			12
59	female	32	60
60	male	42	60
61	male	21	60
62	male	53	60
63	male	71	60
64	female	56	60
65	female	78	36			36
66	female	49	60
67	female	49	60
68	male	67	60
69	female	55	60
70	female	34	60
71	female	29	60
72	male	46	60
73	female	43	60
74	male	65	60
75	female	73	60
76	female	66	60
77	male	26	60
78	female	49	60
79	male	45	60
80	male	66	60
81	male	37	60
82	female	52	60
83	male	79	48			48
84	female	66	60
85	female	76	60
86	male	41	60
87	female	88	36			36
88	female	28	60
89	female	47	60
90	male	75	36			36
91	male	45	60
92	female	52	60
93	female	34	60
94	male	35	60
95	male	58	60
96	female	64	60
97	female	33	60
98	female	69	12			12
99	male	48	60
100	female	49	60
101	male	32	60
102	female	45	60
103	male	73	60		48
104	male	28	60
